# Supplementary material for: Quantifying PD1 Saturation by PDL1 in Tumor Tissue Using a Novel RNA Aptamer-Based Assay
Source: Int J Mol Sci. 2026 Jun 17;27(12):5469. doi: 10.3390/ijms27125469 (PMC13299433; doi:10.3390/ijms27125469)
Supplement: Supplementary file 1 [file ijms-27-05469-s001.zip]

Archive with 1 entries (1 files):
- ijms-4315462-supplementary.pdf
